# Supplementary material for: Clinical and genetic characteristics of Chinese patients with familial or sporadic pediatric cataract
Source: Orphanet J Rare Dis. 2018 Jun 18;13:94. doi: 10.1186/s13023-018-0828-0 (PMC6006596; doi:10.1186/s13023-018-0828-0)
Supplement: Supplementary file 1 — Table S1. List of 80 pediatric cataract genes. (XLS 36 kb) [file 13023_2018_828_MOESM1_ESM.xls]

## Sheet: Sheet1
Table S1. List of 80 pediatric cataract genes
Gene	Inheritance	OMIM	Disease/Phenotype
ABCA3	AD	PMID: 25406294	Cataract-microcornea syndrome
ADAMTS18	AR	615458	Microcornea, myopic chorioretinal atrophy, and telecanthus
AGK	AR	614691	Cataract 38, Sengers syndrome, cardiomyopathic mitochondrial DNA depletion syndrome 10
BCOR	XLD	300166	Oculofaciocardiodental syndrome
BFSP1	AR, AD	611391	Cataract 33
BFSP2	AR, AD	611597	Cataract 12
CAV1	AD	606721	Partial lipodystrophy, congenital cataracts, and neurodegeneration syndrome?
CHMP4B	AD	605387	Cataract 31
VSX2	AR	610092	Microphthalmia with coloboma 3
CLPB	AR	616271	3-methylglutaconic aciduria, type VII, with cataracts, neurologic involvement and neutropenia
COL11A1	AD	154780	Marshall syndrome
COL4A1	AD	607595	Brain small vessel disease with or without ocular anomalies; Porencephaly 1
CRYAA	AR, AD	604219	Cataract 9
CRYAB	AR, AD	613763	Cataract 16
CRYBA1	AR, AD	600881	Cataract 10
CRYBA2	AD	115900	Cataract 42?
CRYBA4	AD	610425	Cataract 23
CRYBB1	AR, AD	611544	Cataract 17
CRYBB2	AD	601547	Cataract 3
CRYBB3	AR, AD	609741	Cataract 22
CRYGA	AD	123660	Coppock-like cataract?
CRYGB	AD	123670	Cataract 39
CRYGC	AD	604307	Cataract 2
CRYGD	AD	115700	Cataract 4
CRYGS	AD	116100	Cataract 20
CTDP1	AR	604168	Congenital cataracts, facial dysmorphism, and neuropathy
CYP27A1	AR	213700	Cerebrotendinous xanthomatosis
CYP4V2	AR	210370	Bietti crystalline corneoretinal dystrophy
EPHA2	AR, AD	116600	Cataract 6
ERCC6	AR	214150	Cerebrooculofacioskeletal syndrome 1
EYA1	AD	113650	Branchiootorenal syndrome 1, with or without cataracts
FAM126A	AR	610532	Hypomyelination and congenital cataract
FAR1	AR	616154	Peroxisomal fatty acyl-CoA reductase 1 disorder
FOXE3	AR, AD	612968	Cataract 34
FTL	AD	600886	Hyperferritinemia-cataract syndrome
FYCO1	AR	607182	Cataract 18
GALK1	AR	230200	Galactokinase deficiency with cataracts
GCNT2	AR	116700	Cataract 13 with adult i phenotype
GFER	AR	613076	Myopathy, mitochondrial progressive, with congenital cataract, hearing loss, and developmental delay
GJA1	AR, AD	257850	Oculodentodigital dysplasia
GJA3	AD	601885	Cataract 14
GJA8	AR, AD	116200	Cataract 1
HMX1	AR	612109	Oculoauricular syndrome
HSF4	AR, AD	116800	Cataract 5
IARS2	AR	616007	Cataracts, growth hormone deficiency, sensory neuropathy, sensorineural hearing loss, and skeletal dysplasia?
JAM3	AR	613730	Hemorrhagic destruction of the brain, subependymal calcification, and cataracts
LIM2	AR	615277	Cataract 19
LONP1	AR	600373	CODAS syndrome
LSS	AR	616509	Cataract 44
MAF	AD	610202	Cataract 21
MED25	AR	616449	Basel-Vanagaite-Smirin-Yosef syndrome
MIP	AR, AD	615274	Cataract 15
MIR184	AD	614303	EDICT syndrome
NDP	XLR	310600	Norrie disease
NHS	XLD	302350	Nance-Horan syndrome (NHS)，Cataract 40
OCRL	XLR	309000	Lowe syndrome
PAX6	AD	106210	Cataract with late-onset corneal dystrophy
PEX11B	AR	614920	Peroxisome biogenesis disorder 14B?
PEX7	AR	215100	Rhizomelic chondrodysplasia punctata, type 1
PITX3	AR, AD	610623	Cataract 11, multiple types
POLG	AR, AD	157640	Progressive external ophthalmoplegia
PXDN	AR	269400	Anterior segment dysgenesis 7, with sclerocornea
RAB18	AR	614222	Warburg Micro syndrome 3
RAB3GAP1	AR	600118	Warburg Micro syndrome 1
RAB3GAP2	AR	614225	Warburg Micro syndrome 2
RGS6	AR	PMID: 25525169	Congenital cataract, mental retardation, and microcephaly
SIL1	AR	248800	Marinesco-Sjogren syndrome
SIPA1L3	AR	616851	Cataract 45?
SLC16A12	AD	612018	Cataract 47, juvenile, with microcornea
SLC33A1	AR	614482	Congenital cataracts, hearing loss, and neurodegeneration
STX3	AR	600876	Autosomal recessive congenital cataract, intellectual disability phenotype
TBC1D20	AR	615663	Warburg Micro syndrome 4
TDRD7	AR	613887	Cataract 36
TFAP2A	AD	113620	Branchio-oculo-facial syndrome
TMEM114	AD	611579	Congenital cataract
TMEM70	AR	614052	Mitochondrial complex V (ATP synthase) deficiency, nuclear type 2
TRAPPC11	AR	615356	Muscular dystrophy, limb-girdle, type 2S
TRPM3	AD	PMID: 25090642	Inherited cataract and glaucoma
UNC45B	AD	616279	Cataract 43?
WFS1	AD	116400	Cataract 41?
