# Supplementary material for: Clinical and genetic characteristics of Chinese patients with familial or sporadic pediatric cataract
Source: Orphanet J Rare Dis. 2018 Jun 18;13:94. doi: 10.1186/s13023-018-0828-0 (PMC6006596; doi:10.1186/s13023-018-0828-0)
Supplement: Supplementary file 2 — Table S2. The primers for haplotype analysis and allele specific PCR. (XLS 25 kb) [file 13023_2018_828_MOESM2_ESM.xls]

## Sheet: Sheet1
Table S2. The primers for haplotype analysis and allele specific PCR
Haplotype analysis
GCNT2-STR1F: GCTATGATCATGCCACTATACTCC
GCNT2-STR1R: CTCAAGATCATTGTGGAGGTATTC
GCNT2-STR2F: TCTTCTATGTCACCAAGACCAGTT
GCNT2-STR2R: CCTTAGAGAACTGATGCTTACTGC
GCNT2-STR3F: CTATGACCACATCACTGCACTC
GCNT2-STR3R: GTGCCAGAAATCTTGCTATCTG
GCNT2-STR4F: AACCCGCTTACAGGAAGATG
GCNT2-STR4R: GCACTCCTCGTGTTATCTTCATC
GCNT2-STR5F: GGCAGGAGAATCACTGGAAAC
GCNT2-STR5R: CAGCAGCTCTCTGACCACCT
GCNT2-STR6F: CTGGTGACAGAGCAGGACTC
GCNT2-STR6R: GACTCTGAAGGCCATCCTGTAG
PAX6-STR1F: 5’-CGCTTCTTCCTGTGACTCC-3’
PAX6-STR1R: 5’-AGGCCCCTAACCTAGCTCTC-3’
PAX6-STR2F: 5’-TGTGTGGCTCTGAGGACAAT-3’
PAX6-STR2R: 5’-CAGCCTGGGTGACAAAGTG-3’
PAX6-STR3F: 5’-CTCCCACGTGCCATTTGT-3’
PAX6-STR3R: 5’- GACATACCGACATCGCCA-3’
PAX6-STR4F: 5’-CCTTTCCCATACCAACCAGT-3’
PAX6-STR4R: 5’-TGACACATCAACACAGTAGAATACA-3’
PAX6-STR5F: 5’-TTGCAGCCTCTCACCTCAAG-3’
PAX6-STR5R: 5’-TGAGATGTGCCTTTCGCCT-3’
PAX6-STR6F: 5’-GGTGACAGTGCGAGACTCTG-3’
PAX6-STR6R: 5’-GTGGTGATAGCCCTGTTGG-3’
Allele specific PCR
PAX6-ASF: 5’-GGGATGAGGATGCATTGTGGTT-3’
PAX6-WT-R: 5’-GGGAAATGTCGCACGTCC-3’
PAX6-MT-R: 5’-GGGAAATGTCGCACGTCT-3’
