# Supplementary material for: Clinical and genetic characteristics of Chinese patients with familial or sporadic pediatric cataract
Source: Orphanet J Rare Dis. 2018 Jun 18;13:94. doi: 10.1186/s13023-018-0828-0 (PMC6006596; doi:10.1186/s13023-018-0828-0)
Supplement: Supplementary file 3 — Table S3. Target NGS analysis. (XLS 28 kb) [file 13023_2018_828_MOESM3_ESM.xls]

## Sheet: Sheet1
Table S3. Target NGS analysis
Proband	Mapped Reads	On target %	Mean Depth	Uniformity %	Bases	>=Q20 Bases	Reads	Mean Read Length (bp)
Family #1	383429	91	147	64.98	81384555	77230376	384195	212
Family #2	423258	98.91	152.7	60.86	78219340	74316507	424581	184
Family #3	316122	98.6	122.9	93.14	63595761	54247460	317184	201
Family #4	238722	98.58	94.4	92.69	48778156	41577620	239619	204
Family #5	311239	98.32	121.5	92.23	62989011	53380198	312502	202
Family #6	283107	98.63	109.9	93	56934915	48289070	284235	200
Family #7	375196	97.75	168	93.01	86802280	77251947	376455	231
Family #8	265623	98.39	103.2	92.56	53468595	45156345	266668	201
Family #9	307437	98.6	121.2	93.63	62716218	53445951	309164	203
Family #10	294370	98.62	112.5	92.57	58260468	49276881	295832	197
Family #11	253555	98.47	99.12	92.67	51333836	43504478	254649	202
Family #12	277433	98.35	108.7	92.68	56319764	47717678	27848	202
Family #13	257145	98.52	99.55	92.85	51557405	43519123	258248	200
Family #14	284210	98.59	110	92.55	56959871	48323671	285552	199
Family #15	258530	98.61	100.8	92.9	52201242	44330492	259827	201
Family #16	271512	98.48	108.7	93.05	56234751	47911166	272538	206
Sporadic case #1	239943	98.53	93.47	92	48400978	41231105	241021	201
Sporadic case #2	526781	97.59	203	90.93	105951168	90326624	528614	200
Sporadic case #3	615745	99.1	244.7	92.57	126260201	108156896	617737	204
Sporadic case #4	373987	98.04	168.3	92.38	86976242	77302898	375515	232
Sporadic case #5	678800	99.04	264.2	92.43	136413245	116515977	681624	200
Sporadic case #6	357847	97.74	157.8	92.61	81586091	72186816	359215	227
Sporadic case #7	361513	98.01	162.8	92.82	84123784	74933409	362679	232
Sporadic case #8	376808	97.66	164.6	92.99	85215171	75254303	378313	225
Sporadic case #9	319986	97.67	144.1	93.19	74529326	66430641	321096	232
Sporadic case #10	656122	99.13	257	92.72	132670457	113399276	658594	201
Sporadic case #11	382150	98.04	167.9	93.22	86733582	76482156	383681	226
Sporadic case #12	631514	97.46	238.6	90.49	124278812	105527785	635653	196
Sporadic case #13	341778	97.62	152.1	93.41	78670970	69793346	343121	229
Sporadic case #14	385502	97.59	168.5	93.26	87337232	77170713	387358	225
Sporadic case #15	424752	97.86	189.7	93.75	98058393	87093541	426484	230
Sporadic case #16	579766	99.15	228.1	92.84	117706219	100614648	581593	202
Sporadic case #17	693059	99.13	273.4	92.62	141084280	120559794	695313	203
Sporadic case #18	637593	99	249.4	92.44	128856180	110293994	640113	201
Sporadic case #19	611575	99.09	241.2	92.34	124504402	106483542	613602	203
Sporadic case #20	363029	97.68	159.4	92.41	82553227	72702360	364343	227
Sporadic case #21	306929	98.01	136.7	91.98	70737212	62619302	307769	230
Sporadic case #22	407053	98.02	182.9	92.99	94404523	83733693	408446	231
Sporadic case #23	363029	97.68	159.4	92.41	82533227	72702360	364343	227
