# Supplementary material for: Clinical and genetic characteristics of Chinese patients with familial or sporadic pediatric cataract
Source: Orphanet J Rare Dis. 2018 Jun 18;13:94. doi: 10.1186/s13023-018-0828-0 (PMC6006596; doi:10.1186/s13023-018-0828-0)
Supplement: Supplementary file 4 — Table S4. Pediatric cataract families with uncertain significance variants. (XLS 29 kb) [file 13023_2018_828_MOESM4_ESM.xls]

## Sheet: Sheet1
Table S4. Pediatric cataract families with uncertain significance variants
Proband	Gene Refseq ID	Nucleotide change	Predicted amino acid change	MAF (ExAC, East Asian)	SIFT/MutTaster/PolyPhen	Segregation	ACMG classification
Sporadic case #12	SIPA1L3 NM_015073	c.187_192dup Homozygous	p.(Ala63_Thr64dup)	0.01205	-	Yes, heterozygous in father and mother	US
Family #13	RGS6 NM_001204423	c.626G>T	p.(Ser209Ile)	Nil	D, D, D	Yes, present in all available affected family members	US
Family #14	TRPM3 NM_206944.3	c.3920G>C	p.(Arg1307Thr)	Nil	T, D, B	Yes, present in all available affected family members	US
Sporadic case #13	LONP1 NM_0012764	c.991G>C	p.(Val331Leu)	Nil	D, D, D	Yes, heterozygous in mother	LP
		c.1804G>A	p.(Gly602Ser)	0.0125	T, D, D	Yes, heterozygous in father	US
Abbreviations: D, damaging, T, tolerated; B, benign; ACMG, American College of Medical Genetics and Genomics, P, pathogenic; LP, likely pathogenic.
